# Supplementary material for: One-Year Postfracture Mortality Rate in Older Adults With Hip Fractures Relative to Other Lower Extremity Fractures: Retrospective Cohort Study
Source: JMIR Aging. 2022 Mar 16;5(1):e32683. doi: 10.2196/32683 (PMC8968577; doi:10.2196/32683)
Supplement: Multimedia Appendix 1 [file aging_v5i1e32683_app1.xlsx]

## Sheet: TableS1
Table S1. A complete list of all possible characteristic categories matched in the propensity score matching analyses, taken directly from TriNetX. Italicized characteristic categories are irrelevant since cohorts were matched by sex.
	Type of Characteristic	Characteristic Category	Codes (when relevant)
Demographics	Age	Current Age
		Age at Index [fracture]
	Sex	Female
		Male
		Unknown
	Ethnicity	Unknown Ethnicity
		Not Hispanic or Latino
		Hispanic or Latino
	Race	Unknown Race
		White
		Black or African American
		Asian
		American Indian or Alaska Native
		Native Hawaiian or Other Pacific Islander
Diagnoses	Diagnoses	Factors influencing health status and contact with health services	Z00-Z99
		Symptoms, signs and abnormal clinical and laboratory findings, not elsewhere categorized	R00-R99
		Diseases of the musculoskeletal system and connective tissue	M00-M99
		Endocrine, nutritional and metabolic diseases	E00-E89
		Diseases of the circulatory system	I00-I99
		Injury, poisoning and certain other consequences of external causes	S00-T88
		Diseases of the nervous system	G00-G99
		Diseases of the digestive system	K00-K95
		Diseases of the respiratory system	J00-J99
		Mental, Behavioral, and Neurodevelopmental disorders	F01-F99
		Diseases of the genitourinary system	N00-N99
		Diseases of the skin and subcutaneous tissue	L00-L99
		Diseases of the blood and blood-forming organs and certain disorders involving the immune mechanism	D50-D89
		Neoplasms	C00-D49
		Certain infectious and parasitic diseases	A00-B99
		Diseass of the eye and adnexa	H00-H59
		External causes of morbidity	V00-Y99
		Diseases of the ear and mastoid process	H60-H95
		Congenital malformations, deformations and chromosomal abnormalities	Q00-Q99
		Certain conditions originating in the perinatal period	P00-P96
		Pregnancy, childbirth and puerperium	O00-O9A
Procedures	Procedures	Evaluations and Management Services	1013625
		Radiology Procedures	1010251
		Medicine Services and Procedures	1012569
		Pathology and Laboratory Procedures	1011136
		Medical and Surgical	0
		Surgery	1003143
		Temporary Procedures & Professional Services	G
		Drugs Adminsistered Other Than Oral Method, Chemotherapy Drugs	J
		Transportation, Medical & Surgical Supplies, Miscellaneous & Experimental	A
		Measurement and Monitoring	4
		Anesthesia	1002796
		Temporary Codes	Q
		Durable Medical Equipment	E
		Orthotic/Prosthetic Procedures	L
		Temporary Hospital Outpatient Prospective Payment System	C
		Obstetrics	1
		Administration	3
		Private Payer Codes	S
		Pathology and Laboratory	P
		Imaging	B
		Other Procedures	8
		Temporary Codes for Durable Medical Equipment Regional Carriers	K
		State Medicaid Agency Codes	T
		Vision/Hearing Services	V
		Extracorporeal or Systemic Assistance and Performance	5
		Radiation Therapy	D
		Diagnostic Radiology Services	R
		Nuclear Medicine	C
		Physical Rehabilitation and Diagnostic Audiology	F
		Category III Codes	1014405
		Rehabilitative Services	H
		Placement	2
		Enteral and Parenteral Therapy	B
		Extracorporeal or Systemic Therapies	6
		Substance Abuse Treatment	H
		Mental Health	G
		Medical Services	M
		New Technology	X
		Administrative Codes for Multianalyte Assays with Algorithmic Analyses (MAAA)	1022290
		Laboratory Analyses (deprecated 2020)	0
		Osteopathic	7
Medications	Medications	Central nervous system medications	CN000
		Antimicrobials	AM000
		Hormones/synthetics/modifiers	HS000
		Cardiovascular medications	CV000
		Dermatological agents	DE000
		Ophthalmic agents	OP000
		Gastrointestinal medications	GA000
		Musculoskeletal medications	MS000
		Nasal and throat agents, topical	NT000
		Respiratory tract medications	RE000
		Genitourinary medications	GU000
		Therapeutic nutrients/minerals/electrolytes	TN000
		Blood products/modifiers/volume expanders	BL000
		Antihistamines	AH000
		Otic agents	OT000
		Immunological agents	IM000
		Vitamins	VT000
		Dental and oral agents, topical	OR000
		Rectal, local	RS000
		Autonomic medications	AU000
		Irrigation/dialysis solutions	IR000
		Pharmaceutical aids/reagents	PH000
		Other medications (va)	Other
		Antidotes, deterrents and poison control	AD000
		Antineoplastics	AN000
		Antiparasitics	AP000
		Herbs/alternative therapies	HA000
		Diagnostic agents	DX000
		Miscellaneous agents	XX000
		Intrapleural medications	IP000
		Antiseptics/disinfectants	AS000
Labs	Metabolic Panel	Sodium [Moles/volume] in Serum, Plasma or Blood	9029
		Potassium [Moles/volume] in Serum, Plasma or Blood	9028
		Chloride [Moles/volume] in Serum, Plasma or Blood	9023
		Bicarbonate [Moles/volume] in Serum, Plasma or Blood	9021
		Urea nitrogen [Mass/volume] in Serum, Plasma or Blood	9030
		Creatinine [Mass/volume] in Serum, Plasma or Blood	9024
		Glucose [Mass/volume] in Serum, Plasma or Blood	9025
		Calcium [Mass/volume] in Serum, Plasma or Blood	9022
		Magnesium [Mass/volume] in Serum, Plasma or Blood	9026
		Phosphate [Mass/volume] in Serum, Plasma or Blood	9027
	Complete Blood Count	Erythrocytes [#/volume] in Blood	9012
		Leukocytes [#/volume] in Blood	9015
		Hemoglobin [Mass/volume] in Blood	9014
		Hematocrit [Volume Fraction] of Blood	9013
		Platelets [#/volume] in Blood	9020
		Erythrocyte distribution width [Ratio]	9008
		Erythrocyte mean corpuscular volume [Entitic volume]	9011
		Erythrocyte mean corpuscular hemoglobin [Entitic mass]	9009
		Erythrocyte mean corpuscular hemoglobin concentration [Mass/volume]	9010
		Platelet mean volume [Entitic volume] in Blood	9019
		Neutrophils [#/volume] in Blood	9018
		Lymphocytes/100 leukocytes in Blood	9016
		Monocytes/100 leukocytes in Blood	9017
		Eosinophils/100 leukocytes in Blood	9007
		Basophils/100 leukocytes in Blood	9006
	Liver Function	Alanine aminotransferase [Enzymatic activity/volume] in Serum, Plasma or Blood	9044
		Aspartate aminotransferase [Enzymatic activity/volume] in Serum or Plasma	9047
		Alkaline phosphatase [Enzymatic activity/volume] in Serum, Plasma or Blood	9046
		Gamma glutamyl transferase [Enzymatic activity/volume] in Serum or Plasma	9051
		Lactate dehydrogenase [Enzymatic activity/volume] in Serum or Plasma	9052
		Bilirubin.total [Mass/volume] in Serum or Plasma	9050
		Bilirubin.direct [Mass/volume] in Serum or Plasma	9048
		Bilirubin.indirect [Mass/volume] in Serum or Plasma	9049
		Albumin [Mass/volume] in Serum, Plasma or Blood	9045
		Protein [Mass/volume] in Serum or Plasma	9053
	Coagulation	Prothrombin time (PT) in Plasma or Blood	9033
		Activated partial thromboplastin time (aPTT) in Plasma or Blood	9031
		INR in Plasma or Blood	9032
	Lipid Panel	Cholesterol [Mass/volume] in Serum or Plasma	9000
		Cholesterol in LDL [Mass/volume] in Serum or Plasma	9002
		Cholesterol in HDL [Mass/volume] in Serum or Plasma	9001
		Triglyceride [Mass/volume] in Serum, Plasma or Blood	9004
	Cardiology	Troponin I.cardiac [Mass/voume] in Serum, Plasma or Blood	9005
		Natriuretic peptide B [Mass/volume] in Serum, Plasma or Blood	9003
		Natriuretic peptide.B prohormone N-Terminal [Mass/volume] in Serum, Plasma or Blood	9072
	Endocrinology	Hemoglobin A1c/Hemoglobin.total in Blood	9037
		Thyrotropin [Units/volume] in Serum, Plasma or Blood	9040
		Thryroxine (T4) [Mass/volume] in Serum, Plasma or Blood	9041
		Parathyrin.intact [Mass/volume] in Serum or Plasma	9039
		Lutropin [Units/volume] in Serum or Plasma	9038
		Follitropin [Units/volume] in Serum or Plasma	9036
		Cortisol [Mass/volume] in Serum or Plasma	9035
		Calcidiol [Mass/volume] in Serum or Plasma	9034
	Iron	Iron [Mass/volume] in Serum or Plasma	9043
		Ferritin [Mass/volume] in Serum, Plasma or Blood	9042
	Microbiology	Hepatitis B virus surface Ab [Units/volume] in Serum	9059
		Hepatitis C virus Ab [Units/volume] in Serum	9060
	Tumor Markers	Prostate specific Ag [Mass/volume] in Serum or Plasma	9057
		Alpha-1-fetoprotein.tumor marker [Mass/volume] in Serum or Plasma	9054
		Cancer Ag 19-9 [Units/volume] in Serum or Plasma	9055
		Carcinoembryonic Ag [Mass/volume] in Serum or Plasma	9056
	Other Chemistry	Amylase [Enzymatic activity/volume] in Serum, Plasma or Blood	9062
		C reactive protein [Mass/volume] in Serum, Plasma or Blood	9063
		Cobalamin (Vitamin B12) [Mass/volume] in Serum, Plasma or Blood	9065
		Erythrocyte sedimentation rate	9066
		Folate [Mass/volume] in Serum, Plasma or Blood	9067
		Lactate [Moles/volume] in Serum, Plasma or Blood	9068
		Lipase [Enzymatic activity/volume] in Serum or Plasma	9069
		Rheumatoid factor [Units/volume] in Serum or Plasma	9070
		Urate [Mass/volume] in Serum or Plasma	9071
	Findings	Left Ventricular Ejection Fraction (LVEF) (%)	2003
		FVC measured/predicted Respiratory stem --pre bronchodilation	19871-3
		FEV1/FVC	19926-5
		FEV1/Predicted	20152-5
		FEV1/FC --post bronchodilation	69970-2
	Vitals	Respiratory rate	9073
		Heart rate	9074
		Oxygen saturation	9075
		Body tempeature	9076
		Body height	9077
		Head circumference	9079
		Body weight	9081
		BMI	9083
		BMI Percentile	9084
		Blood Pressure, Systolic	9085
		Blood Pressure, Diastolic	9086
		Body surface area	9087

## Sheet: Table S2
Table S2. The incidence of various fractures codes/specific code combinations in the TriNetx Diamond Network for cohorts split by sex and age. Only patients with a single fracture event of the type(s) specified at 60 years of age or older were included to reduce confounding variables; this incidence includes patients deceased the same day as the fracture. The relative frequencies of fractures wit…
	Age Cohort	S72.0a	S72.1a	S72.2a	S72.0xS72.1a	S72.0xS72.2a	S72.1xS72.2a	S72.0xSS72.1xS72.2a	Total Hip Fractures	S42.2	S32.0	S32.1	S32.2	S32.3	S32.4	S32.5	S32.6	S72.3	S72.4	S82.0	S82.1	S82.2	S82.3	S82.4	S82.5	S82.6	S92.1	S92.3	S92.4	S92.5
Female	60-69	36,105 (4.0%)	12,051 (1.3%)	2,758 (0.3%)	3,486 (0.4%)	140 (<0.1%)	189 (<0.1%)	72 (<0.1%)	54,801 (6.1%)	74,332 (8.3%)	56,584 (6.3%)	35,606 (4.0%)	30,307 (3.4%)	8,007 (0.9%)	11,004 (1.2%)	21,213 (2.4%)	7,327 (0.8%)	10,667 (1.2%)	15,695 (1.7%)	40,337 (4.5%)	35,944 (4.0%)	30,391 (3.4%)	21,072 (2.3%)	47,323 (5.3%)	27,728 (3.1%)	50,255 (5.6%)	20,213 (2.2%)	99,424 (11.1%)	61,374 (6.8%)	85,227 (9.5%)
	70-79	61,553 (7.2%)	21,436 (2.5%)	3,416 (0.4%)	5,907 (0.7%)	217 (<0.1%)	383 (<0.1%)	129 (<0.1%)	93,041 (10.9%)	72,525 (8.5%)	78,329 (9.2%)	39,816 (4.7%)	30,444 (3.6%)	13,582 (1.6%)	17,320 (2.0%)	37,271 (4.4%)	12,743 (1.5%)	14,090 (1.7%)	17,499 (2.1%)	31,934 (3.8%)	24,959 (2.9%)	20,846 (2.5%)	14,502 (1.7%)	31,164 (3.7%)	18,993 (2.2%)	31,596 (3.7%)	12,598 (1.5%)	62,726 (7.4%)	35,059 (4.1%)	46,376 (5.5%)
	80-89	83,747 (10.8%)	34,603 (4.5%)	3,461 (0.4%)	8,323 (1.1%)	338 (<0.1%)	608 (0.1%)	209 (<0.1%)	131,289 (17.0%)	54,692 (7.1%)	81,500 (10.5%)	39,496 (5.1%)	25,508 (3.3%)	17,189 (2.2%)	21,847 (2.8%)	57,113 (7.4%)	16,349 (2.1%)	15,490 (2.0%)	17,150 (2.2%)	18,101 (2.3%)	13,847 (1.8%)	11,839 (1.5%)	8,193 (1.1%)	16,617 (2.1%)	10,278 (1.3%)	14,988 (1.9%)	6,090 (0.8%)	30,053 (3.9%)	15,549 (2.0%)	18,863 (2.4%)
Male	60-69	21,213 (4.7%)	8,713 (1.9%)	1,555 (0.3%)	2,449 (0.5%)	92 (<0.1%)	153 (<0.1%)	62 (<0.1%)	34,237 (7.6%)	30,484 (6.8%)	42,931 (9.6%)	19,255 (4.3%)	17,035 (3.8%)	5,593 (1.2%)	8,802 (2.0%)	10,582 (2.4%)	4,359 (1.0%)	6,052 (1.3%)	8,095 (1.8%)	17,572 (3.9%)	17,795 (4.0%)	18,018 (4.0%)	11,214 (2.5%)	25,186 (5.6%)	13,883 (3.1%)	20,543 (4.6%)	8,975 (2.0%)	34,297 (7.6%)	28,434 (6.3%)	31,959 (7.1%)
	70-79	29,279 (8.0%)	11,703 (3.2%)	1,339 (0.4%)	3,046 (0.8%)	95 (<0.1%)	196 (0.1%)	73 (<0.1%)	45,731 (12.5%)	23,277 (6.4%)	44,435 (12.2%)	15,241 (4.2%)	12,834 (3.5%)	6,754 (1.9%)	9,760 (2.7%)	12,708 (3.5%)	5,738 (1.6%)	5,523 (1.5%)	6,344 (1.7%)	11,650 (3.2%)	9,822 (2.7%)	9,565 (2.6%)	6,336 (1.7%)	15,083 (4.1%)	8,285 (2.3%)	12,906 (3.5%)	4,756 (1.3%)	18,507 (5.1%)	16,174 (4.4%)	17,734 (4.9%)
	80-89	31,602 (12.1%)	13,627 (5.2%)	1,151 (0.4%)	3,044 (1.2%)	131 (0.1%)	206 (0.1%)	62 (<0.1%)	49,823 (19.1%)	14,242 (5.4%)	35,416 (13.5%)	10,328 (3.9%)	7,770 (3.0%)	6,056 (2.3%)	8,905 (3.4%)	13,075 (5.0%)	5,459 (2.1%)	4,721 (1.8%)	4,123 (1.6%)	5,618 (2.1%)	4,040 (1.5%)	3,721 (1.4%)	2,332 (0.9%)	6,067 (2.3%)	3,232 (1.2%)	5,098 (1.9%)	1,783 (0.7%)	7,104 (2.7%)	6,181 (2.4%)	6,570 (2.5%)

## Sheet: Table S3
Table S3. One-year postfracture mortality rates, separated by age and sex, for individual ICD-10 codes. The incidence of individuals deceased 1 day to 1 year after each fracture is found in parentheses as the numerator while the total population with the same-day deaths for the respective fracture type (or combination) subtracted is the denominator. Only 1 hip fracture or other respective fractur…
	Age Cohort	S72.0a	S72.1a	S72.2a	Any Hip Fracture Type or Combination	S42.2	S32.0	S32.1	S32.2	S32.3	S32.4	S32.5	S32.6	S72.3	S72.4	S82.0	S82.1	S82.2	S82.3	S82.4	S82.5	S82.6	S92.1	S92.3	S92.4	S92.5
Female	60-69	6.2% (2,251/36,087)	7.6% (917/12,047)	5.7% (158/2,756)	6.5% (3,573/54,775)	2.8% (2,089/74,308)	5.1% (2,905/56,563)	3.2% (1,132/35,603)	2.8% (840/30,305)	5.6% (449/8,002)	5.3% (581/10,994)	5.9% (1,256/21,198)	5.4% (397/7,321)	5.7% (609/10,663)	4.6% (714/15,683)	1.7% (688/40,336)	2.1% (749/35,937)	2.5% (752/30,385)	2.4% (516/21,070)	2.1% (999/47,315)	2.2% (601/27,726)	1.5% (754/50,250)	1.5% (310/21,072)	1.2% (1,229/47,319)	1.1% (647/27,727)	1.0% (846/50,251)
	70-79	9.2% (5,669/61,495)	10.4% (2,219/21,409)	7.1% (243/3,413)	9.4% (8,751/92,946)	4.9% (3,528/72,495)	7.3% (5,734/78,282)	6.2% (2,455/39,807)	5.4% (1,649/30,440)	7.7% (1,051/13,574)	7.8% (1,347/17,309)	8.1% (3,024/37,247)	7.5% (953/12,736)	8.1% (1,138/14,083)	7.7% (1,349/17,487)	3.0% (955/31,924)	4.2% (1,046/24,954)	5.1% (1,054/20,833)	4.4% (644/14,497)	4.4% (1,370/31,150)	3.8% (719/18,985)	3.0% (958/31,586)	3.1% (396/14,494)	2.5% (1,558/31,155)	2.4% (853/18,986)	2.2% (1,007/31,589)
	80-89	12.7% (10,643/83,592)	14.2% (4,901/34,525)	12.5% (432/3,455)	13.1% (17,165/131,031)	9.0% (4,908/54,640)	10.3% (8,382/81,438)	9.2% (3,639/39,461)	8.0% (2,043/25,487)	9.8% (1,679/17,169)	10.3% (2,237/21,821)	11.2% (6,372/57,036)	9.8% (1,602/16,332)	12.5% (1,939/15,463)	13.0% (2,224/17,121)	6.1% (1,108/18,090)	9.1% (1,253/13,832)	9.8% (1,154/11,829)	10.1% (825/8,187)	8.9% (1,471/16,604)	8.2% (841/10,270)	7.2% (1,083/14,978)	6.6% (401/8,189)	5.6% (1,676/16,609)	5.8% (900/1,0271)	5.2% (975/14,981)
Male	60-69	8.2% (1,731/21,198)	9.3% (809/8,709)	6.8% (105/1,554)	8.4% (2,859/34,213)	4.6% (1,388/30,469)	6.5% (2,770/42,910)	4.3% (830/19,250)	3.9% (664/17,032)	6.5% (364/5,589)	5.9% (517/8,798)	6.5% (683/10,575)	6.9% (302/4,357)	7.1% (431/6,049)	5.0% (404/8,093)	2.8% (493/17,570)	2.9% (511/17,790)	2.9% (530/18,013)	2.9% (326/11,212)	2.8% (710/25,180)	2.5% (350/13,880)	2.3% (479/20,540)	2.3% (205/11,209)	2.2% (763/25,181)	2.0% (562/13,878)	2.1% (659/20,535)
	70-79	13.7% (4,013/29,222)	13.9% (1,628/11,683)	10.1% (135/1,338)	13.6% (6,227/45,650)	8.2% (1,910/23,259)	10.8% (4,779/44,395)	8.3% (1,271/15,225)	7.8% (995/12,825)	11.1% (745/6,741)	10.8% (1,054/9,747)	11.7% (1,486/12,688)	11.8% (679/5,733)	11.1% (614/5,519)	8.8% (556/6,339)	4.6% (535/11,643)	5.5% (537/9,816)	5.5% (530/9,558)	5.5% (346/6,331)	5.3% (800/15,077)	4.7% (393/8,282)	4.4% (562/12,899)	4.5% (214/6,334)	4.3% (790/15,075)	4.0% (650/8,283)	4.0% (708/12,902)
	80-89	19.6% (6,173/31,516)	19.9% (2,708/13,575)	17.5% (201/1,150)	19.6% (9,743/49,673)	14.4% (2,042/14,212)	15.9% (5,637/35,364)	13.5% (1,392/10,307)	11.9% (920/7,755)	15.7% (948/6,042)	16.2% (1,435/8,877)	17.3% (2,249/13,035)	15.2% (830/5,448)	17.6% (828/4,711)	16.6% (683/4,111)	9.2% (517/5,611)	11.0% (444/4,032)	11.0% (410/3,716)	10.5% (244/2,331)	10.3% (623/6,059)	10.4% (335/3,228)	9.2% (470/5,097)	8.3% (148/2,331)	8.1% (573/6,064)	8.1% (498/3,228)	8.6% (566/5,095)

## Sheet: Table S4
Table S4. Results from Kaplan-Meier and hazard ratio analyses performed on the data from 1 day to 1 year following fracture for sex/age and propensity score matched cohorts of patients with a hip fracture (S72.0, S72.1, and/or S72.2) relative to the other fractures specified within the table. Other fracture types and their respective ICD-10 codes can be found under the "Other Fracture Type" heade…
		Kaplan-Meier Analyses										Hazard Ratios
			Hip Fracture Cohort Statistics				Other Fracture Cohort Statistics		Log-Rank Test Results			Hazard Ratios		Proportionality Results
	Age	Patients in Cohort	Patients with Outcome	Survival Probability at End of Time Window	Other Fracture Type	Patients in Cohort	Patients with Outcome	Survival Probability at End of Time Window	χ2	df	P	Hazard Ratio	95% Confidence Interval	χ2	df	P
Female	60-69	50849	3234	0.92932	Upper Humerus (S42.2)	51154	1760	0.96166	480.961	1	<.001	1.894	(0.167, 21.488)	23.681	1	<.001
	70-79	63408	5773	0.89835		64022	3283	94.325%	81.626	1	<.001	1.85	(0.172, 19.934)	24.43	1	<.001
	80-89	52099	7027	0.84669		52986	4956	89.512%	522.956	1	<.001	1.524	(0.16, 14.522)	51.584	1	<.001
Male	60-69	24947	1986	0.91112		25135	1253	94.473%	192.793	1	<.001	1.642	(0.145, 18.584)	0.85	1	.36
	70-79	21583	2945	0.84738		21906	1912	90.368%	300.544	1	<.001	1.655	(0.164, 16.752)	18.528	1	<.001
	80-89	13197	2817	0.75477		13588	2065	82.91%	214.599	1	<.001	1.524	(1.44, 1.613)	14.171	1	<.001
Female	60-69	45702	3050	0.9258	Lumbar Vertebra (S32.0)	45979	2495	94.03%	72.083	1	<.001	1.257	(1.192, 1.325)	1.57	1	.21
	70-79	68135	6579	0.89207		68900	5201	91.683	243.103	1	<.001	1.327	(1.28, 1.376)	22.758	1	<.001
	80-89	74690	10260	0.84399		76385	8201	88.007%	420.002	1	<.001	1.353	(1.314, 1.393)	116.406	1	<.001
Male	60-69	30485	2596	0.90319		30733	2095	92.338%	70.404	1	<.001	1.279	(1.207, 1.354)	0.038	1	.85
	70-79	35108	5058	0.83638		35675	4043	87.317%	190.233	1	<.001	1.336	(1.282, 1.393)	29.965	1	<.001
	80-89	30532	6485	0.75403		31586	5329	80.935%	291.723	1	<.001	1.37	(1.321, 1.42)	69.458	1	<.001
Female	60-69	27304	1748	0.93158	Sacrum (S32.1)	27511	972	96.246%	249.861	1	<.001	1.863	(0.15, 23.158)	5.906	1	.02
	70-79	34371	3315	0.89616		34782	2250	93.125%	261.402	1	<.001	1.55	(0.134, 17.94)	12.317	1	<.001
	80-89	36342	4809	0.85481		37056	3585	89.534%	279.111	1	<.001	1.443	(1.382, 1.507)	68.873	1	<.001
Male	60-69	14461	1187	0.91096		14598	717	94.762%	139.484	1	<.001	1.736	(1.582, 1.905)	0.008	1	.93
	70-79	12900	1806	0.84791		13097	1182	90.392%	181.407	1	<.001	1.647	(1.53, 1.772)	7.547	1	.006
	80-89	9138	1990	0.7582		9456	1345	84.618%	226.602	1	<.001	1.691	(1.578, 1.812)	25.811	1	<.001
Female	60-69	22594	1395	0.93507	Coccyx (S32.2)	22783	703	96.782%	255.833	1	<.001	2.062	(0.155, 27.449)	5.654	1	.02
	70-79	26012	2476	0.8999		26316	1470	94.215%	315.234	1	<.001	1.78	(0.139, 22.733)	9.971	1	.002
	80-89	23536	3130	0.85906		24087	2010	91.295%	343.228	1	<.001	1.688	(1.596, 1.785)	43.321	1	<.001
Male	60-69	12504	961	0.91803		12650	540	95.539%	141.691	1	<.001	1.877	(1.689, 2.086)	0.121	1	.73
	70-79	10807	1485	0.85438		10998	903	91.444%	194.246	1	<.001	1.786	(1.644, 1.94)	8.614	1	.003
	80-89	6997	1495	0.76894		7239	906	86.845%	239.838	1	<.001	1.899	(1.748, 2.062)	26.158	1	<.001
Female	60-69	7784	535	0.92765	Ilium (S32.3)	7808	448	93.999%	9.287	1	.002	1.215	(0.093, 15.841)	0.056	1	.81
	70-79	12790	1222	0.89949		12857	1035	91.566%	20.347	1	<.001	1.21	(0.097, 15.038)	6.209	1	.01
	80-89	15479	2022	0.86043		15697	1611	89.158%	68.135	1	<.001	1.316	(1.233, 1.405)	3.872	1	.05
Male	60-69	5367	416	0.91635		5395	365	92.69%	4.179	1	.04	1.158	(1.006, 1.332)	1.556	1	.21
	70-79	6168	836	0.85361		6222	733	87.398%	10.801	1	.001	1.181	(1.069, 1.304)	1.473	1	.22
	80-89	5420	1111	0.77619		5482	921	81.859%	31.58	1	<.001	1.284	(1.176, 1.401)	8.139	1	.004
Female	60-69	10708	719	0.92808	Acetabulum (S32.4)	10726	579	94.251%	18.101	1	<.001	1.267	(0.103, 15.646)	1.48	1	.22
	70-79	16294	1616	0.89384		16409	1325	91.417%	38.784	1	<.001	1.259	(0.106, 14.89	7.069	1	.008
	80-89	19727	2641	0.85497		19956	2159	88.391%	70.766	1	<.001	1.276	(1.205, 1.35)	2.98	1	.08
Male	60-69	8515	635	0.91809		8542	522	93.259%	12.577	1	<.001	1.233	(1.098, 1.384)	2.743	1	.10
	70-79	9041	1265	0.84626		9066	1023	87.739%	34.483	1	<.001	1.279	(1.178, 1.389)	0.216	1	.64
	80-89	7959	1696	0.76221		8060	1406	80.627%	47.148	1	<.001	1.28	(1.193, 1.374)	9.947	1	.002
Female	60-69	53823	3610	0.92524	Pubis (S32.5)	20885	1268	93.389%	16.479	1	<.001	1.142	(0.104, 12.572)	3.432	1	.06
	70-79	35486	3592	0.88908		35752	2992	90.865%	74.71	1	<.001	1.238	(0.115, 13.283)	16.091	1	<.001
	80-89	52910	7419	0.84256		53701	6291	87.041%	167.437	1	<.001	1.248	(1.206, 1.29)	30.001	1	<.001
Male	60-69	10231	868	0.90624		10270	689	92.558%	23.71	1	<.001	1.281	(1.159, 1.416)	3.428	1	.06
	70-79	11919	1699	0.84205		11974	1459	86.549%	26.247	1	<.001	1.2	(1.119, 1.287)	3.881	1	.049
	80-89	11752	2603	0.74981		11949	2213	79.275%	62.25	1	<.001	1.256	(1.186, 1.329)	9.101	1	.003
Female	60-69	7146	476	0.93023	Ischium (S32.6)	7173	397	94.245%	8.834	1	.003	1.223	(0.092, 16.279)	0.46	1	.50
	70-79	12041	1159	0.89899		12118	931	91.991%	32.539	1	<.001	1.285	(0.102, 16.226)	10.854	1	.001
	80-89	14737	1851	0.86633		14912	1527	89.258%	48.196	1	<.001	1.271	(1.187, 1.36)	4.759	1	.03
Male	60-69	4199	334	0.91572		4221	300	92.488%	2.429	1	.12	1.132	(0.968, 1.323)	0.552	1	.46
	70-79	5356	780	0.84424		5403	667	86.971%	13.869	1	<.001	1.217	(1.097, 1.349)	0.585	1	.44
	80-89	4864	1032	0.76935		4952	793	82.759%	49.896	1	<.001	1.394	(1.271, 1.529)	0.959	1	.33
Female	60-69	10481	755	0.92153	Femur Shaft (S72.3)	10504	612	93.676%	18.039	1	<.001	1.259	(0.115, 13.811)	1.415	1	.23
	70-79	13702	1343	0.89248		13767	1152	90.868%	19.082	1	<.001	1.191	(0.115, 12.375)	0.644	1	.42
	80-89	14687	2051	0.84309		14839	1949	85.441	7.753	1	.005	1.092	(1.026, 1.162)	2.844	1	.09
Male	60-69	5887	478	0.90947		5929	431	91.981%	3.623	1	.06	1.135	(0.996, 1.292)	0.146	1	.70
	70-79	5235	717	0.84712		5330	617	87.187%	13.411	1	<.001	1.222	(1.098, 1.361)	3.493	1	.06
	80-89	4271	923	0.75427		4360	822	78.937%	13.825	1	<.001	1.195	(1.088, 1.313)	0.155	1	.69
Female	60-69	15413	1028	0.92643	Lower End of Femur (S72.4)	15463	718	94.89%	62.364	1	<.001	1.465	(0.134, 16.032)	1.502	1	.22
	70-79	16989	1747	0.88618		17080	1356	91.288%	63.249	1	<.001	1.332	(1.241, 1.43)	2.461	1	.12
	80-89	16343	2311	0.84015		16401	2243	84.733%	2.887	1	.09	1.052	(0.992, 1.115)	0.004	1	.95
Male	60-69	7889	633	0.90994		7924	407	94.33%	57.818	1	<.001	1.614	(1.425, 1.828)	0.095	1	.76
	70-79	6074	791	0.85502		6139	561	89.885%	51.432	1	<.001	1.482	(1.33, 1.651)	2.12	1	.15
	80-89	3826	819	0.76062		3911	684	80.536%	22.821	1	<.001	1.28	(1.156, 1.417)	3.391	1	.07
Female	60-69	34270	1918	0.93898	Patella (S82.0)	34528	655	97.926%	671.743	1	<.001	3.048	(0.251, 37.04)	37.453	1	<.001
	70-79	30359	2640	0.90507		30763	956	96.635%	905.403	1	<.001	2.951	(0.253, 34.413)	49.936	1	<.001
	80-89	17299	2155	0.86203		17727	1123	93.087%	432.266	1	<.001	2.112	(1.965, 2.27)	35.579	1	<.001
Male	60-69	15401	1132	0.91919		15560	473	96.703%	310.19	1	<.001	2.535	(2.277, 2.823)	7.408	1	.007
	70-79	10930	1384	0.86083		11162	539	94.779%	466.289	1	<.001	2.852	(2.581, 3.15)	27.47	1	<.001
	80-89	5220	1100	0.76277		5434	522	89.487%	315.301	1	<.001	2.49	(2.243, 2.763)	12.665	1	<.001
Female	60-69	31540	1862	93.515%	Upper End of Tibia (S82.1)	31751	721	97.507%	552.569	1	<.001	2.692	(2.47, 2.933)	26.33	1	<.001
	70-79	23981	2065	90.512%		24243	1049	95.293%	396.93	1	<.001	2.093	(1.943, 2.254)	20.655	1	<.001
	80-89	13209	1743	85.277%		13457	1262	89.713%	115.738	1	<.001	1.484	(1.381, 1.596)	9.757	1	.002
Male	60-69	16242	1187	91.779%		16388	511	96.551%	306.932	1	<.001	2.451	(2.21, 2.719)	0.606	1	.44
	70-79	9285	1116	86.608%		9457	536	93.792%	261.28	1	<.001	2.284	(2.06, 2.532)	15.644	1	<.001
	80-89	3722	738	77.476%		3867	449	87.285%	121.406	1	<.001	1.912	(1.7, 2.15)	7.059	1	.008
Female	60-69	26740	1557	0.93663	Tibia Shaft (S82.2)	26896	729	97.072%	333.177	1	<.001	2.221	(0.184, 26.839)	9.178	1	.002
	70-79	19824	1866	0.89794		19959	1052	94.377%	274.187	1	<.001	1.874	(0.164, 21.456)	7.573	1	.006
	80-89	11298	1567	0.84747		11473	1162	88.984%	86.718	1	<.001	1.431	(1.327, 1.544)	4.938	1	.03
Male	60-69	16331	1181	0.91935		16479	523	96.499%	289.283	1	<.001	2.377	(2.145, 2.635)	3.446	1	.06
	70-79	9008	1108	0.86388		9180	530	93.716%	258.216	1	<.001	2.282	(2.058, 2.531)	8.805	1	.003
	80-89	3463	745	0.75717		3561	410	87.48%	155.955	1	<.001	2.118	(1.877, 2.389)	6.288	1	.01
Female	60-69	18742	1173	0.93165	Lower End of Tibia (S82.3)	18901	500	97.159%	309.816	1	<.001	2.481	(0.21, 29.295)	7.998	1	.005
	70-79	13769	1269	0.89975		13900	637	95.105%	253.449	1	<.001	2.128	(0.186, 24.397)	10.878	1	.001
	80-89	7820	1063	0.84961		7990	832	88.706%	51.08	1	<.001	1.39	(1.269, 1.522)	23.905	1	<.001
Male	60-69	10319	732	0.92039		10420	319	96.641%	191.925	1	<.001	2.457	(2.154, 2.802)	6.12	1	.01
	70-79	5984	787	0.85365		6094	345	93.814%	221.41	1	<.001	2.528	(2.227, 2.869)	14.199	1	<.001
	80-89	2138	462	0.76027		2242	246	88.175%	108.763	1	<.001	2.229	(1.91, 2.602)	7.933	1	.005
Female	60-69	38835	2362	0.93285	Fibula Shaft (S82.4)	39121	922	97.434%	710.119	1	<.001	2.701	(0.235, 31.051)	14.486	1	<.001
	70-79	29663	2671	0.90055		29998	1360	95.097%	524.402	1	<.001	2.107	(0.193, 22.994)	22.713	1	<.001
	80-89	15800	2185	0.84545		16172	1486	89.981%	205.741	1	<.001	1.612	(1.51, 1.722)	13.863	1	<.001
Male	60-69	22117	1694	0.9133		22346	681	96.614%	502.908	1	<.001	2.659	(2.433, 2.907)	9.269	1	.002
	70-79	14221	1843	0.8536		14548	803	93.937%	541.806	1	<.001	2.582	(2.376, 2.805)	28.567	1	<.001
	80-89	5642	1189	0.7592		5859	629	88.16%	288.025	1	<.001	2.258	(2.05, 2.487)	28.906	1	<.001
Female	60-69	24382	1505	0.93297	Medial Malleolus (S82.5)	24589	573	97.494%	466.724	1	<.001	2.763	(2.509, 3.042)	14.434	1	<.001
	70-79	18075	1635	0.90173		18285	719	95.796%	424.02	1	<.001	2.439	(2.234, 2.663)	19.756	1	<.001
	80-89	9777	1371	0.84583		10049	851	90.858%	180.812	1	<.001	1.784	(1.638, 1.943)	31.71	1	<.001
Male	60-69	12655	903	0.9206		12789	344	97.048%	285.648	1	<.001	2.788	(2.462, 3.157)	4.038	1	.04
	70-79	7806	990	0.85944		8009	392	94.687%	333.707	1	<.001	2.836	(2.523, 3.188)	23.634	1	<.001
	80-89	3018	652	0.75983		3143	336	88.473%	165.544	1	<.001	2.315	(2.029, 2.641)	19.516	1	<.001
Female	60-69	39266	2285	0.93575	Lateral Malleolus (S82.6)	39582	677	98.129%	959.345	1	<.001	3.556	(3.263, 3.874)	18.715	1	<.001
	70-79	30023	2547	0.90669		30390	962	96.565%	835.696	1	<.001	2.845	(2.642, 3.065)	41.441	1	<.001
	80-89	14222	1887	0.8523		14694	1091	91.924%	313.824	1	<.001	1.938	(1.799, 2.088)	39.865	1	<.001
Male	60-69	18029	1371	0.91436		18234	461	97.198%	516.763	1	<.001	3.184	(2.865, 3.538)	7.374	1	.007
	70-79	12114	1479	0.86329		12394	562	95.009%	523.051	1	<.001	2.945	(2.673, 3.246)	43.745	1	<.001
	80-89	4737	992	0.76295		4948	472	89.643%	295.257	1	<.001	2.528	(2.266, 2.821)	10.835	1	.001
Female	60-69	17704	1005	0.93908	Talus (S92.1)	17841	300	98.208%	413.877	1	<.001	3.506	(0.279, 44.125)	8.829	1	.003
	70-79	11897	1015	0.90829		12032	397	96.521%	315.362	1	<.001	2.74	(0.222, 33.835)	9.444	1	.002
	80-89	5786	704	0.86883		5973	404	92.855%	113.402	1	<.001	1.921	(1.7, 2.171)	9.874	1	.002
Male	60-69	8084	615	0.91726		8179	198	97.412%	239.879	1	<.001	3.298	(2.81, 3.871)	0.019	1	.89
	70-79	4446	540	0.868		4528	211	95.042%	179.674	1	<.001	2.831	(2.415, 3.32)	12.229	1	<.001
	80-89	1652	333	0.77904		1699	145	90.901%	104.634	1	<.001	2.66	(2.189, 3.233)	3.921	1	.048
Female	60-69	50126	3132	0.93057	Metatarsal (S92.3)	50574	897	98.034%	1364.24	1	<.001	3.685	(0.32, 42.457)	52.244	1	<.001
	70-79	54411	4633	0.90547		55202	1496	97.03%	1864.23	1	<.001	3.35	(0.301, 37.316)	76.57	1	<.001
	80-89	28642	3714	0.855		29561	1692	93.724%	1026.54	1	<.001	2.48	(2.342, 2.627)	101.846	1	<.001
Male	60-69	25615	1950	0.91418		25948	662	97.159%	723.579	1	<.001	3.146	(2.881, 3.436)	12.311	1	<.001
	70-79	17135	2153	0.86002		17532	778	95.14%	813.835	1	<.001	3.102	(2.858, 3.367)	56.515	1	<.001
	80-89	6630	1347	0.77079		6947	580	90.866%	471.149	1	<.001	2.807	(2.546, 3.094)	35.029	1	<.001
Female	60-69	37377	2231	0.93583	Great Toe (S92.4)	37698	487	98.613%	1209.31	1	<.001	4.818	(0.381, 60.933)	46.941	1	<.001
	70-79	31535	2703	0.90835		31981	823	97.287%	1148.52	1	<.001	3.538	(3.272, 3.825)	51.939	1	<.001
	80-89	14880	1927	0.85963		15276	906	93.732%	493.159	1	<.001	2.38	(2.2, 2.576)	45.881	1	<.001
Male	60-69	21579	1624	0.91705		21874	482	97.605%	699.525	1	<.001	3.605	(3.256, 3.99)	8.288	1	.004
	70-79	14754	1821	0.86506		15158	639	95.462%	711.071	1	<.001	3.19	(2.915, 3.491)	57.613	1	<.001
	80-89	5720	1162	0.77426		6020	506	90.966%	398.609	1	<.001	2.771	(2.496, 3.076)	23.182	1	<.001
Female	60-69	45441	2798	0.93226	Lesser Toe (S92.5)	45900	611	98.542%	1536.54	1	<.001	4.858	(0.415, 56.899)	48.121	1	<.001
	70-79	40590	3443	0.90741		41146	965	97.475%	1598.8	1	<.001	3.862	(3.596, 4.148)	62.456	1	<.001
	80-89	17946	2223	0.86465		18527	986	94.306%	631.516	1	<.001	2.529	(2.347, 2.726)	48.117	1	<.001
Male	60-69	23349	1799	0.91448		23731	557	97.44%	750.627	1	<.001	3.477	(3.162, 3.824)	7.405	1	.007
	70-79	16027	2011	0.86207		16453	682	95.537%	822.511	1	<.001	3.314	(3.038, 3.614)	37.479	1	<.001
	80-89	6086	1193	0.78109		6403	572	90.394%	350.602	1	<.001	2.509	(2.271, 2.772)	23.675	1	<.001

## Sheet: Table S5
Table S5. The impact of comorbidities on 1-year mortality rates. The top part of the table contains the percentage of individuals with dementia (specifically, any of the following or a combination thereof: vascular dementia, F01; dementia due to Alzheimer’s disease G30; and dementia with Lewy bodies, G31.83) deceased 1-year post-fracture (individual ICD-10 codes) or a hip fracture combination (po…
	Age Cohort	S72.0a	S72.1a	S72.2a	Any HipFracture Type or Combination	S42.2	S32.0	S32.1	S32.2	S32.3	S32.4	S32.5	S32.6	S72.3	S72.4	S82.0	S82.1	S82.2	S82.3	S82.4	S82.5	S82.6	S92.1	S92.3	S92.4	S92.5
Female	60-69	16.5% (127/772)	16.8% (44/262)	N/A	16.1% (180/1,117)	9.3% (69/741)	12.8% (101/787)	11.8% (50/424)	9.2% (29/314)	11.0% (17/155)	13.8% (30/218)	13.9% (57/411)	11.8% (18/153)	11.3% (21/186)	14.0% (32/229)	5.9% (18/305)	12.0% (36/301)	9.5% (29/305)	11.6% (27/233)	9.3% (40/428)	7.5% (19/252)	6.5% (23/356)	N/A	8.2% (47/576)	6.9% (21/305)	4.7% (20/426)
	70-79	18.2% (789/4,341)	20.4% (319/1,567)	16.3% (25/153)	18.6% (1,213/6,512)	13.0% (390/3,009)	14.1% (516/3,661)	14.0% (265/1,893)	11.4% (143/1,257)	15.5% (138/893)	14.6% (170/1,163)	16.5% (422/2,565)	14.8% (126/851)	16.0% (134/840)	15.4% (147/956)	10.6% (98/928)	12.4% (99/797)	16.1% (119/739)	10.0% (57/570)	11.3% (126/1,112)	11.7% (77/658)	8.3% (80/961)	10.1% (37/367)	8.6% (127/1,469)	9.2% (77/838)	8.3% (94/1,127)
	80-89	20.6% (2,399/11,619)	23.2% (1,173/5,062)	22.3% (85/381)	21.4% (3,955/18,452)	16.3% (983/6,031)	15.9% (1,367/8,612)	15.4% (646/4,203)	13.7% (327/2,387)	17.0% (385/2,261)	17.5% (498/2,841)	18.2% (1,411/7,765)	17.6% (373/2,124)	19.9% (446/2,237)	20.1% (465/2,314)	12.3% (185/1,507)	16.9% (230/1,364)	18.3% (232/1,265)	18.9% (174/919)	15.7% (272/1,735)	16.2% (166/1,027)	15.1% (214/1,418)	14.1% (74/526)	13.2% (297/2,252)	12.4% (146/1,178)	12.0% (164/1,364)
Male	60-69	17.0% (92/540)	13.6% (32/235)	N/A	16.4% (140/854)	12.2% (47/385)	12.5% (73/585)	10.8% (24/223)	12.5% (25/200)	14.3% (16/112)	14.4% (22/153)	16.2% (30/185)	14.7% (15/102)	12.9% (15/116)	15.4% (14/91)	9.5% (12/126)	12.3% (19/154)	12.9% (20/155)	10.2% (11/108)	14.1% (34/241)	N/A	8.6% (13/151)	N/A	7.0% (16/228)	6.2% (12/195)	9.4% (22/235)
	70-79	24.2% (556/2,293)	25.7% (215/836)	21.8% (108/496)	24.0% (813/3,388)	20.3% (206/1,015)	19.1% (406/2,128)	18.6% (129/693)	17.3% (98/567)	20.3% (98/482)	21.6% (145/670)	21.7% (200/922)	20.6% (91/442)	18.5% (61/329)	19.2% (55/287)	13.6% (49/361)	12.9% (33/256)	13.4% (35/261)	15.0% (29/193)	15.6% (71/454)	8.2% (18/219)	10.2% (34/334)	15.1% (19/126)	12.6% (53/422)	14.6% (61/419)	11.5% (52/452)
	80-89	29.5% (1,244/4,211)	28.6% (527/1,841)	20.0% (23/115)	28.8% (1,916/6,647)	23.6% (337/1,429)	24.3% (871/3,578)	21.9% (219/1,002)	17.2% (124/721)	19.9% (149/750)	22.8% (263/1,155)	24.0% (415/1,732)	19.0% (136/714)	23.2% (142/613)	25.7% (117/456)	19.2% (75/390)	19.5% (53/272)	18.6% (51/274)	14.4% (27/187)	19.4% (93/479)	16.6% (37/223)	16.7% (62/372)	18.5% (24/130)	16.3% (77/471)	20.6% (89/431)	22.0% (106/482)
Female	60-69	8.8% (775/8,847)	9.0% (295/3,272)	7.4% (59/798)	8.7% (1,217/13,972)	4.6% (840/18,279)	7.0% (972/13,789)	5.0% (431/8,609)	4.4% (337/7,739)	7.5% (167/2,234)	7.6% (223/2,944)	8.7% (448/5,166)	7.3% (152/2,083)	8.3% (280/3,382)	7.3% (358/4,880)	3.1% (308/9,876)	4.1% (357/8,642)	4.4% (360/8,126)	4.4% (260/5,958)	3.8% (478/12,439)	4.0% (312/7,829)	3.0% (345/11,519)	1.9% (151/7,766)	2.5% (547/21,641)	2.0% (324/15,981)	2.0% (431/21,400)
	70-79	11.2% (1,701/15,147)	12.3% (720/5,863)	9.0% (88/977)	11.4% (2,728/23,917)	6.5% (1,337/20,425)	9.2% (1,915/20,860)	7.9% (825/10,379)	7.0% (592/8,431)	10.3% (402/3,906)	10.2% (497/4,882)	10.8% (1,031/9,572)	9.5% (356/3,736)	10.2% (463/4,534)	10.3% (597/5,823)	4.5% (393/8,676)	6.5% (463/7,172)	7.7% (505/6,595)	6.6% (314/4,727)	7.1% (708/10,018)	5.8% (364/6,228)	5.1% (456/8,944)	4.9% (183/3,717)	4.4% (729/16,548)	3.8% (434/11,299)	3.6% (524/14,385)
	80-89	13.6% (2,223/16,379)	15.1% (1,076/7,123)	13.5% (113/837)	14.0% (3,695/26,451)	10.0% (1,295/12,935)	11.7% (2,108/17,949)	10.8% (920/8,552)	9.2% (545/5,920)	10.8% (432/4,016)	11.0% (559/5,059)	12.7% (1,520/11,988)	11.1% (427/3,832)	13.7% (557/4,051)	14.6% (673/4,603)	8.7% (380/4,379)	11.5% (418/3,645)	12.8% (435/3,398)	12.6% (311/2,467)	11.6% (580/4,988)	10.2% (324/3,173)	9.9% (431/4,357)	9.8% (165/1,685)	7.8% (592/7,595)	7.7% (363/4,742)	7.1% (409/5,747)
Male	60-69	10.4% (611/5,857)	12.2% (303/2,488)	9.3% (37/400)	10.8% (1,033/9,552)	7.0% (604/8,635)	7.9% (928/11,741)	5.9% (323/5,492)	5.4% (272/5,041)	8.6% (144/1,676)	8.4% (204/2,427)	9.3% (271/2,905)	9.1% (129/1,421)	9.9% (182/1,840)	6.3% (149/2,361)	4.5% (229/5,113)	4.6% (214/4,702)	4.6% (229/4,977)	5.0% (170/3,386)	4.7% (338/7,268)	4.3% (180/4,194)	4.0% (233/5,789)	4.1% (108/2,644)	3.5% (369/10,407)	3.5% (321/9,294)	3.7% (387/10,456)
	70-79	15.2% (1,353/8,894)	15.7% (569/3,631)	15.0% (175/1,169)	15.2% (2,146/14,099)	10.7% (868/8,087)	12.5% (1,799/14,438)	10.3% (536/5,202)	9.4% (426/4,520)	14.5% (338/2,334)	13.8% (458/3,324)	14.7% (612/4,177)	14.5% (302/2,077)	13.2% (269/2,043)	10.9% (247/2,266)	6.7% (272/4,070)	8.3% (276/3,315)	7.4% (250/3,369)	8.0% (191/2,375)	7.4% (413/5,603)	6.8% (210/3,076)	6.5% (296/4,573)	6.5% (110/1,703)	6.4% (430/6,668)	5.5% (356/6,449)	5.8% (413/7,115)
	80-89	20.6% (1,623/7,870)	20.1% (706/3,515)	18.7% (62/332)	20.3% (2,570/12,659)	15.5% (668/4,323)	17.5% (1,775/10,158)	14.1% (437/3,092)	12.7% (312/2,449)	16.8% (299/1,785)	17.9% (463/2,592)	18.8% (705/3,758)	16.8% (272/1,617)	18.9% (284/1,504)	18.5% (245/1,326)	11.3% (199/1,766)	13.4% (179/1,339)	14.0% (179/1,283)	12.8% (108/843)	12.6% (281/2,232)	12.8% (147/1,150)	11.4% (212/1,862)	10.8% (68/630)	9.5% (237/2,502)	9.6% (224/2,338)	10.4% (267/2,576)
